# Supplementary material for: Differences in Responses of Immunosuppressed Kidney Transplant Patients to Moderna mRNA-1273 versus Pfizer-BioNTech
Source: Vaccines (Basel). 2024 Jan 17;12(1):91. doi: 10.3390/vaccines12010091 (PMC10819652; doi:10.3390/vaccines12010091)
Supplement: Supplementary file 1 [file vaccines-12-00091-s001.zip]

Archive with 1 entries (1 files):
- vaccines-2693608-supplementary.pdf
